# Supplementary material for: Identification of Acid Hydrolysis Metabolites of the Pimelea Toxin Simplexin for Targeted UPLC-MS/MS Analysis
Source: Toxins (Basel). 2023 Sep 5;15(9):551. doi: 10.3390/toxins15090551 (PMC10535249; doi:10.3390/toxins15090551)
Supplement: Supplementary file 1 [file toxins-15-00551-s001.zip]

Archive with 1 entries (1 files):
- toxins-2526349-supplementary.pdf
